# Supplementary material for: Increased EGFRvIII Epitope Accessibility after Tyrosine Kinase Inhibitor Treatment of Glioblastoma Cells Creates More Opportunities for Immunotherapy
Source: Int J Mol Sci. 2023 Feb 22;24(5):4350. doi: 10.3390/ijms24054350 (PMC10001577; doi:10.3390/ijms24054350)
Supplement: Supplementary file 1 [file ijms-24-04350-s001.zip]

Archive with 1 entries (1 files):
- ijms-2058443-supplementary.pdf
